# Supplementary material for: High Consumption of Ultra-Processed Foods Is Associated with Genome-Wide DNA Methylation Differences in Women: A Pilot Study
Source: Nutrients. 2025 Nov 3;17(21):3465. doi: 10.3390/nu17213465 (PMC12609220; doi:10.3390/nu17213465)
Supplement: Supplementary file 1 [file nutrients-17-03465-s001.zip]

Archive with 1 entries (1 files):
- nutrients-3900108-supplementary.pdf
